# Supplementary material for: AI Versus Human Feedback in Gamified Color Education: A Four-Arm Cluster Randomized Controlled Trial
Source: Behav Sci (Basel). 2026 Jul 22;16(7):1247. doi: 10.3390/bs16071247 (PMC13405382; doi:10.3390/bs16071247)
Supplement: Supplementary file 1 [file behavsci-16-01247-s001.zip]

Archive with 1 entries (1 files):
- behavsci-4354245-supplementary.pdf
